# Supplementary material for: Knowledge of Cervical Cancer Prevention Among Women in Amazonian Peru
Source: Womens Health Rep (New Rochelle). 2020 Aug 17;1(1):270–8. doi: 10.1089/whr.2020.0051 (PMC7784820; doi:10.1089/whr.2020.0051)
Supplement: Supplemental data [file Supp_Data.zip]

Archive with 2 entries (2 files):
- Gochenaur&Peterson.AppendixI.docx
- 0051 Gochenaur&Peterson.AppendixII.docx
